# Supplementary material for: Reducing FASN expression sensitizes acute myeloid leukemia cells to differentiation therapy
Source: Cell Death Differ. 2021 Mar 19;28(8):2465–81. doi: 10.1038/s41418-021-00768-1 (PMC8329134; doi:10.1038/s41418-021-00768-1)
Supplement: Supplementary file 10 — Supplementary Table 1 [file 41418_2021_768_MOESM10_ESM.xlsx]

## Sheet: Tabelle1
	FASN vs. GLA	FASN vs. NEU1	FASN vs. CTSA	FASN vs. CTSD	FASN vs. CTSF	FASN vs. GNS	FASN vs. HEXA	FASN vs. PSAP	FASN vs. SCPEP1	FASN vs. TPP1	FASN vs. ASAH1	FASN vs. CTSB	FASN vs. GAA	FASN vs. GALNS	FASN vs. GLB1	FASN vs. GUSB	FASN vs. HEXB	FASN vs. IFI30	FASN vs. NAGLU	FASN vs. PLBD2	FASN vs. PPT1	FASN vs. SGSH	FASN vs. CLCN7	FASN vs. MCOLN1	FASN vs. TMEM55B	FASN vs. C1orf85	FASN vs. CD63	FASN vs. CLN3	FASN vs. CTNS	FASN vs. SLC36A1	FASN vs. LAMP1	FASN vs. ATP6V1H	FASN vs. ATP6AP1	FASN vs. ATP6V0A1	FASN vs. ATP6V0B	FASN vs. ATP6V0C	FASN vs. ATP6V0D1	FASN vs. ATP6V0D2	FASN vs. ATP6V0E1	FASN vs. ATP6V1A	FASN vs. ATP6V1B2	FASN vs. ATP6V1C1	FASN vs. ATP6V1D	FASN vs. ATP6V1E1	FASN vs. ATP6V1G1	FASN vs. BLOC1S1	FASN vs. BLOC1S3	FASN vs. GNPTG	FASN vs. HPS1
r	-0.03208	0.03209	0.01662	-0.09308	0.1525	-0.2411	0.05387	-0.2266	-0.2026	-0.1069	-0.3687	-0.1981	0.08204	0.1596	0.03864	0.143	-0.3064	-0.259	0.4151	0.1383	-0.2694	-0.1877	0.5126	0.08575	0.1587	0.01108	-0.03687	0.03402	0.2917	-0.09882	0.05846	-0.1233	0.1779	-0.1224	0.06031	0.153	-0.04942	0.03424	-0.3377	-0.3489	-0.2736	-0.3538	-0.4114	-0.3005	-0.3409	-0.0643	0.04236	0.199	0.3529
95% confidence interval	-0.1847 to 0.1221	-0.1220 to 0.1847	-0.1373 to 0.1697	-0.2431 to 0.06134	-0.001039 to 0.2991	-0.3806 to -0.09093	-0.1005 to 0.2057	-0.3674 to -0.07568	-0.3454 to -0.05063	-0.2562 to 0.04745	-0.4943 to -0.2281	-0.3412 to -0.04593	-0.07241 to 0.2327	0.006187 to 0.3056	-0.1156 to 0.1910	-0.01075 to 0.2902	-0.4393 to -0.1604	-0.3968 to -0.1099	0.2794 to 0.5346	-0.01556 to 0.2858	-0.4062 to -0.1209	-0.3317 to -0.03519	0.3898 to 0.6176	-0.06870 to 0.2362	0.005242 to 0.3048	-0.1427 to 0.1643	-0.1893 to 0.1173	-0.1201 to 0.1866	0.1447 to 0.4262	-0.2486 to 0.05557	-0.09594 to 0.2101	-0.2717 to 0.03083	0.02503 to 0.3226	-0.2709 to 0.03172	-0.09410 to 0.2119	-0.0005989 to 0.2995	-0.2014 to 0.1049	-0.1199 to 0.1868	-0.4671 to -0.1943	-0.4769 to -0.2064	-0.4099 to -0.1254	-0.4812 to -0.2118	-0.5313 to -0.2752	-0.4340 to -0.1540	-0.4699 to -0.1977	-0.2157 to 0.09013	-0.1119 to 0.1946	0.04689 to 0.3421	0.2108 to 0.4805
P (two-tailed)	0.6752	0.6751	0.8282	0.2232	0.0451	0.0014	0.4815	0.0027	0.0075	0.1617	<0.0001	0.009	0.2832	0.036	0.6138	0.0605	<0.0001	0.0006	<0.0001	0.0696	0.0003	0.0134	<0.0001	0.262	0.0371	0.885	0.6301	0.6568	<0.0001	0.1959	0.4448	0.1061	0.0192	0.1086	0.4306	0.0445	0.5184	0.6547	<0.0001	<0.0001	0.0003	<0.0001	<0.0001	<0.0001	<0.0001	0.4006	0.58	0.0087	<0.0001
P value summary	ns	ns	ns	ns	*	**	ns	**	**	ns	****	**	ns	*	ns	ns	****	***	****	ns	***	*	****	ns	*	ns	ns	ns	****	ns	ns	ns	*	ns	ns	*	ns	ns	****	****	***	****	****	****	****	ns	ns	**	****
[truncated: 23 more columns]
